# Supplementary material for: Intermittent Levosimendan Administration for Advanced Heart Failure Treatment in Adults with Congenital Heart Disease (Levo-ACHD Study)
Source: Medicina (Kaunas). 2026 Jun 16;62(6):1170. doi: 10.3390/medicina62061170 (PMC13303742; doi:10.3390/medicina62061170)
Supplement: Supplementary file 1 [file medicina-62-01170-s001.zip]

Archive with 1 entries (1 files):
- medicina-4329317-supplementary.pdf
